# Supplementary material for: Potentilla tormentilla Extract Loaded Gel: Formulation, In Vivo and In Silico Evaluation of Anti-Inflammatory Properties
Source: Int J Mol Sci. 2024 Aug 29;25(17):9389. doi: 10.3390/ijms25179389 (PMC11395307; doi:10.3390/ijms25179389)
Supplement: Supplementary file 1 [file ijms-25-09389-s001.zip]

Archive with 1 entries (1 files):
- ijms-3142719-supplementary.pdf
